# Supplementary material for: Post-Vaccination Neutralization Responses to Omicron Sub-Variants
Source: Vaccines (Basel). 2022 Oct 20;10(10):1757. doi: 10.3390/vaccines10101757 (PMC9607453; doi:10.3390/vaccines10101757)
Supplement: Supplementary file 1 [file vaccines-10-01757-s001.zip]

Archive with 4 entries (4 files):
- Supplementary_figure_S1.png
- Supplementary_figure_S2.png
- Supplementary_figure_S3.png
- Supplementary_table_S1_resubmitted.xlsx
