# Supplementary material for: Post-Vaccination Neutralization Responses to Omicron Sub-Variants
Source: Vaccines (Basel). 2022 Oct 20;10(10):1757. doi: 10.3390/vaccines10101757 (PMC9607453; doi:10.3390/vaccines10101757)
Supplement: Supplementary file 1 [file vaccines-10-01757-s001.zip › Supplementary_table_S1_resubmitted.xlsx]

## Sheet: Tabelle1
First author	Journal	Date	Preprint?	Vaccine	Time post vacc. [mo]	Cohort size	Assay type	Variants tested	Population studied
Qu	Nejm	2022-06-15	No	RNA+RNA	0.7-1	15	PVNT50	BA.1, BA.2, BA.4/5, BA.2.12.1	Partly hybrid immune subjects
				RNA+RNA+RNA	0.25-2.75	15
Habermann	medRxiv	2022-06-14	Yes	VAC+VAC+VAC	1	44	PVNT50	BA.1, BA.2
Jin	medRxiv	2022-06-06	Yes	COV+COV+CVD	0.5	50	NT50	BA.1.1	Adults > 60 years
				COV+COV+COV	0.5	50
				COV+CVD	0.5	24
				COV+COV	0.5	23
Van der Klaauw	medRxiv	2022-06-14	Yes	VAC+VAC+VAC	1	16	NT50	BA.1
Katz Sand	medRxiv	2022-06-14	Yes	RNA+RNA+RNA	1	9	NT50	BA.1	Partly hybrid immune subjects
Assawakosri	medRxiv	2022-06-06	Yes	VAX+VAX+VAX	1	59	NT50	BA.1, BA.2
				VAX+VAX+BNT	1	59
				VAX+VAX+MOD	1	50
Quandt	Science Immunology	2022-06-02	No	BNT+BNT	0.7	20	NT50	BA.1, BA.2, BA.4/5
				BNT+BNT+BNT	0.7	19
Kurhade	bioRxiv	2022-06-08	Yes	BNT+BNT+BNT	1	22	NT50	BA.1, BA.2, BA.3, BA.4/5, BA.2.12.1
Zhou	Viruses	2022-06-18	No	BNT+BNT+BNT	1	9	PVNT50	BA.1, BA.2
Cao	Nature	2022-06-17	No	COV+COV+COV	1	40	PVNT50	BA.1, BA.1.1, BA.2, BA.3, BA.4/5, BA.2.12.1
				COV+COV+ZF2	1	38
Wang	bioRxiv	2022-06-27	Yes	RNA+RNA+RNA	0.5-3	16	PVNT50	BA.1, BA.1.1, BA.2, BA.4/5, BA.2.12.1
Tauzin	medRxiv	2022-05-16	Yes	RNA+RNA	1	20	PVNT50	BA.1
				RNA+RNA+RNA	1	20
Evans	Nejm	2022-05-18	No	RNA+RNA	0.7-1	10	PVNT50	BA.1, BA.2, BA.3
				RNA+RNA+RNA	0.25-2.5	10
Canaday	Lancet	2022-05-20	No	BNT+BNT	0.5	28	PVNT50	BA.1	Subjects: Health care workers (Median age: 50)
				BNT+BNT+BNT	0.5	28
				BNT+BNT	0.5	43			Subjects: Nursing home residents (Median age: 78)
				BNT+BNT+BNT	0.5	43
Nutalai	Cell	2022-05-20	No	VAX+VAX+VAX	1	41	NT50	BA.1, BA.1.1, BA.2
				BNT+BNT+BNT	1	20
Gaebler	Open Forum Infectious Diseases	2022-05-07	No	RNA+RNA	1-1.8	18	PVNT50	BA.1
				RNA+RNA+RNA	1-1.8	18
Evans	Science	2022-02-15	No	RNA+RNA	1	40	PVNT50	BA.1
Mueksch	bioRxiv	2022-02-15	Yes	RNA+RNA	1.3	43	PVNT50	BA.1
				RNA+RNA+RNA	1	34
Rössler	Nejm	2022-02-17	No	MOD+MOD	4-6	10	NT50	BA.1
				VAX+VAX	1	10
				VAX+BNT	1	10
				BNT+BNT	1	20
Yu	Emerging Microbes & Infections	2022-02-15	No	VAC+VAC+VAC	0-2	200	PVNT50	BA.1
Singanallur	Frontiers	2022-05-17	No	VAX+VAX	0.5	6	NT50	BA.1
				MOD+MOD	0.5	12
				BNT+BNT	0.5	15
				BNT+BNT+BNT	0.5	15
Soto	medRxiv	2022-02-22	Yes	COV+COV	1	88	PVNT50	BA.1
Kozlovskaya	medRxiv	2022-02-25	Yes	CVI+CVI	0.2-0.7	21	NT50	BA.1
Mileto	Emerging Microbes & Infections	2022-02-24	No	BNT+BNT	1	37	NT50	BA.1
Kanokudom	medRxiv	2022-05-02	Yes	COV+COV+BNT	1	30	NT50	BA.1
				COV+COV+MOD	1	30
Niyomnaitham	medRxiv	2022-03-06	Yes	COV+VAX	0.5	30	PVNT50	BA.1
				COV+BNT	0.5	30
				VAX+COV	0.5	30
				VAX+BNT	0.5	29
				BNT+COV	0.5	29
				BNT+VAX	0.5	29
				BNT+BNT	0.5	29
				COV+VAX+BNT	0.5	30
				VAX+COV+BNT	0.5	29
Zhang	medRxiv	2022-03-10	Yes	COV+COV+CVD	0.5	50	PVNT50	BA.1
				COV+COV+ZF2	0.5	50
				COV+COV+COV	0.5	50
Yao	Lancet	2022-06-20	No	BBI+BBI	1.2	25	PVNT50	BA.1, BA.2, BA.4/5, BA.2.12.1
				BBI+BBI+BBI	1	25
				BBI+BBI+ZF2	1	30
Al Kaabi	medRxiv	2022-03-10	Yes	BBI+BBI+BBI	0.5	121	NT50	BA.1
Evans	Cell Host & Microbes	2022-04-25	No	MOD+MOD	0.7-1	20	PVNT50	BA.1.1,	Partly hybrid immune subjects
				BNT+BNT	0.7-1	28
				MOD+MOD+MOD	0.2-2.6	4
				BNT+BNT+BNT	0.2-2.6	15
				RNA+RNA	0.7-1	10		BA.1, BA.1.1, BA.2
				RNA++RNA+RNA	0.2-2.6	10
Arora	Cell Host & Microbes	2022-05-06	No	BNT+BNT+BNT	0.7	15	PVNT50	BA.1, BA.2, BA.3
				VAX+VAX+BNT	0.5	15
				VAX+BNT+BNT	0.5	15
Ai	Cell Host & Microbe	2022-05-08	No	BBI+BBI	0.5	10	PVNT50	BA.1, BA.1.1, BA.2, BA.3
				BBI+BBI+BBI	0.5	20
				BBI+BBI+ZF2	0.5	18
Cheng	Eurosurveillance	2022-05-05	No	BNT+BNT+BNT	0.75-1.25	20	NT50	BA.1, BA.2
				COV+COV+COV	0.75-1.25	20
				COV+COV+BNT	0.75-1.25	20
Furukawa	JAMA	2022-05-09	No	BNT+BNT	2	82	NT50	BA.1
				BNT+BNT+BNT	2	72
Lassaunière	JAMA	2022-05-13	No	BNT+BNT	1	21	NT50	BA.1
				BNT+BNT+BNT	0.5	11
Zuo	Nature	2022-05-13	No	COV+COV	1.6	8	NT50	BA.1
				COV+COV+COV	not provided	7
				COV+COV+BNT	0.9	13
				RNA+RNA	0.7	9
				RNA+RNA+RNA	0.7	24
Gilboa	medRxiv	2022-05-05	Yes	BNT+BNT+BNT	1	25	NT50	BA.1
Turelli	medRxiv	2022-05-02	Yes	RNA+RNA	1.7	16	NT50	BA.1, BA.1.1, BA.2
Rössler	medRxiv	2022-05-10	Yes	MOD+MOD	not provided	10	NT50	BA.2
				VAX+VAX	not provided	10
				VAX+BNT	not provided	10
				BNT+BNT	not provided	11
Yu	Nejm	2022-03-16	No	BNT+BNT	0.5	24	PVNT50	BA.1, BA.2
				BNT+BNT+BNT	0.5	24
Pajon	Nejm	2022-01-26	No	MOD+MOD	1	20	PVNT50	BA.1
				MOD+MOD+MOD	1	20
				MOD+MOD	1	30	NT50
Luczkowiak	medRxiv	2022-03-20	Yes	BNT+BNT	2	21	PVNT50	BA.1
				BNT+BNT+MOD	1.5	12
Zhao	Lancet	2022-04-01	No	BBI+BBI	1	7	PVNT50	BA.1
				BBI+BBI+ZF2	2-3	8
Campos	medRxiv	2022-03-25	Yes	COV+COV	1	30	NT50	BA.1
				COV+COV+BNT	1	30
Goto	medRxiv	2022-03-27	Yes	VAC+VAC+VAC	0.3-1.2	66	PVNT50	BA.1, BA.2
Vogel	medRxiv	2022-03-27	Yes	VAX+BNT	0.5	50	NT50	BA.1
				BNT+BNT	0.5	50
Bruel	medRxiv	2022-03-30	Yes	RNA+RNA	1.9	8	NT50	BA.1	Adults > 60 years
				RNA+RNA+BNT	1.9	8
Shinkai	medRxiv	2022-04-01	Yes	BNT+BNT+BNT	1	24	NT50	BA.1
Pedersen	Emerging Infectious Diseases	2022-03-30	No	BNT+BNT+BNT	1.4	20	NT50	BA.1, BA.2
Regev-Yochay	Nejm	2022-04-07	No	BNT+BNT+BNT	5	154	NT50	BA.1	Partly hybrid immune subjects
				BNT+BNT+MOD	5	119
Suntronwong	medRxiv	2022-04-28	Yes	COV+VAX+VAX	1	30	NT50	BA.2
				COV+VAX+BNT	1	30
				COV+VAX+MOD	1	30
Goel	Cell	2022-04-08	No	RNA+RNA+RNA	0.5	38	PVNT50	BA.1
Zahra	Academic	2022-04-21	No	RNA+RNA	0.5-1	10	PVNT50	BA.1	Pediatric subjects
Tjan	medRxiv	2022-04-20	Yes	BNT+BNT+BNT	0.5	84	NT50	BA.2
Zheng	Cell Research	2022-06-07	No	COV+COV+COV	3	114	NT50	BA.1
Arora	Lancet	2022-04-12	No	BNT+BNT	0.5-1	10	PVNT50	BA.1, BA.2, BA.3
				BNT+BNT+BNT	0.6-1	9
Curlin	medRxiv	2022-04-12	Yes	BNT+BNT	0.6-1.2	42	NT50	BA.1
				BNT+BNT+BNT	2.7-3.1	27
Iketani	Nature	2022-03-03	No	MOD+MOD	0.2-6	12	PVNT50	BA.1, BA.1.1, BA.2
				BNT+BNT	0.5-2.2	13
				RNA+RNA+RNA	0.5-3	15
Chang	medRxiv	2022-04-18	Yes	RNA+RNA+RNA	0.8-1.2	22	PVNT50	BA.1
Tauzin	medRxiv	2022-04-18	Yes	BNT+BNT	0.7	20	PVNT50	BA.1, BA.1.1, BA.2
				BNT+BNT+BNT	1	20
Kaku	Science	2022-02-10	No	VAX+VAX	2-3	10	NT50	BA.1
				VAX+VAX+VAX	0.3	10
				VAX+VAX	2-3	10
				VAX+VAX+MOD	0.3	10
Schmidt	Nejm	2022-02-10	No	RNA+RNA	1	18	PVNT50	BA.1
				RNA+RNA+RNA	1	18
				J&J	1	19
Lu	Lancet	2022-01-07	No	COV+COV	1	12	PVNT50	BA.1
				BBI+BBI	1	12
Bednarski	medRxiv	2022-02-08	Yes	BNT+BNT	0.5-4.2	17	PVNT50	BA.1
				VAX+VAX	0.5-4.3	20
				SpV+SpV	0.5-4.4	33
				CVD+CVD	0.5-4.5	26
				COV+COV	0.5-4.6	20
Schultz	medRxiv	2022-02-07	Yes	COV+COV+COV	1	30	PVNT50	BA.1
Debes	medRxiv	2022-01-31	Yes	RNA+RNA	0.5-1.5	15	NT50	BA.1
				RNA+RNA+RNA	0.5-1.5	16
Wratil	Nature	2022-01-28	No	BNT+BNT	0.5	42	NT50	BA.1
				BNT+BNT+BNT	0.5	59
Assawakosri	Journal of Infectious Diseases	2022-03-10	No	BBI+BBI+BBI	1	57	NT50	BA.1
				BBI+BBI+VAX	1	55
				BBI+BBI+BNT	1	54
				BBI+BBI+MOD	1	58
Liu	Nature	2021-12-23	No	MOD+MOD	0-6	12	PVNT50	BA.1
				RNA+RNA+RNA	0.5-3	12	NT50
Servellita	Cell	2022-04-28	No	VAC+VAC+VAC	0.06-2.5	15	NT50	BA.1
				VAC+VAC	0.5-1	48
Gupta	Lancet	2022-01-24	No	BNT+BNT	1	15	NT50	BA.1	Subjects: adolescents
				BNT+BNT	1	18			Subjects: adults
Chen	EMI	2022-01-27	No	BNT+BNT	0-3	34	NT50	BA.1	Subjects < 18 years
Girard	medRxiv	2022-01-25	Yes	MOD+MOD	2	20	PVNT50	BA.1	Subjects: adults
				MOD+MOD	2	20			Subjects: adolescents
				MOD+MOD	2	20			Subjects: children
Seki	medRxiv	2022-01-21	Yes	BNT+BNT	0.5	38	NT50	BA.1
				BNT+BNT+BNT	0.5	35
Leung	medRxiv	2022-01-21	Yes	COV+COV+BNT	1	20	NT50	BA.1
Lapa	Vaccines	2022-05-21	No	SpV+SpV	<3	15	NT50	BA.1
				BNT+BNT	0.5	17
Xia	bioRxiv	2022-01-22	Yes	BNT+BNT	0.5-1	20	NT50	BA.1
				BNT+BNT+BNT	1	22
Wu	Lancet	2022-01-19	No	BNT+BNT	0.5-1.5	148	NT50	BA.1
				VAX+VAX	0.5-1.5	45
Walls	Cell	2022-01-19	No	RNA+RNA	0.3	15	PVNT50	BA.1
				RNA+RNA+RNA	0.3	7
Angkasekwinai	medRxiv	2022-02-04	Yes	COV+COV+VAX	0.5	20	PVNT50	BA.1
				COV+COV+BNT	0.5	20
				VAX+VAX+VAX	0.5	20
				VAX+VAX+BNT	0.5	20
Lyke	Cell Reports Medicine	2022-06-20	PVNT50	J&J+J&J	1	8	PVNT50	BA.1
				BNT+BNT+BNT	1	50
				MOD+MOD+MOD	1	49
				J&J+BNT	1	52
				BNT+BNT+J&J	1	51
Banerjee	bioRxiv	2022-01-13	Yes	BNT+BNT+BNT	1	10	NT50	BA.1
				MOD+MOD+MOD	1	10
Peiris	Nature medicine	2022-01-20	No	BNT+BNT	1	30	NT50	BA.1
				BNT+BNT+BNT	1	23
				COV+COV	1	30
				COV+COV+COV	1	10
				COV+COV+BNT	1	10
Wang	EMI	2022-01-10	No	COV+COV	0.5	20	PVNT50	BA.1
Wang	bioRxiv	2022-01-05	Yes	RNA+RNA	0.5-1.5	20	PVNT50	BA.1
Al Kaabi	Nature	2022-06-06	No	BBI+BBI+BBI	0.5-1	96	NT50	BA.1
Willett	medRxiv	2022-01-03	Yes	BNT+BNT	>0.5	24	PVNT50	BA.1
				VAX+VAX	>0.5	24
				MOD+MOD	>0.5	24
				BNT+BNT+RNA	>0.5	20
				VAX+VAX+RNA	>0.5	21
Liu, J.	medRxiv	2022-01-03	Yes	J&J	1	51	PVNT50	BA.1
				BNT+BNT	1	31
Tan	medRxiv	2021-12-30	Yes	BNT+BNT+J&J	0.5	41	PVNT50	BA.1
				BNT+BNT+BNT	0.5	24
Bekliz	medRxiv	2021-12-31	Yes	RNA+RNA	1	16	NT50	BA.1
Van Gils	medRxiv	2022-03-25	Yes	BNT+BNT	0.5-1	50	PVNT50	BA.1
				MOD+MOD	0.5-1	40
				VAX+VAX	0.5-1	41
				J&J	1-2	13
Sievers	Science Trans Med	2022-01-01	No	BNT+BNT+BNT	1	57	PVNT50	BA.1
Miyamoto	Med	2022-04-08	No	BNT+BNT	2	20	NT50	BA.1
Tada	Lancet eBio Medicine	-/04/2022	No	MOD+MOD	2-3	8	NT50	BA.1
				BNT+BNT	1	12
				BNT+BNT+BNT	1	12
Wang, X.	EMI	2021-12-27	No	BBI+BBI	0.5	10	PVNT50	BA.1
				BBI+BBI+BBI	0.5	10
				BBI+BBI+ZF2	0.5	10
Hu	Nature	2022-01-11	No	ZF2+ZF2+ZF2	0.5-2	12	PVNT50	BA.1
Wang, K.	Nature	2022-01-28	No	COV+COV	1	60	NT50	BA.1
				COV+COV+COV	1	60
Lusvarghi	Science Trans Med	2021-12-28	No	BNT+BNT	1	39	NT50	BA.1
				BNT+BNT+BNT	1-2.5	39
Muik	medRxiv	2021-12-23	Yes	BNT+BNT	0.5-1	32	PVNT50	BA.1
				BNT+BNT+BNT	1	30
Haveri	medRxiv	2021-12-24	Yes	RNA+RNA+RNA	1	7	NT50	BA.1
				BNT+BNT+BNT	1	8
Arien	medRxiv	2021-12-24	Yes	BNT+BNT+BNT	1	10	NT50	BA.1
Edara	Cell Reports Medicine	2021-12-23	No	MOD+MOD	0.5-1	11	NT50	BA.1
				BNT+BNT	0.5-1	13
				BNT+BNT+MOD	<1	4
				BNT+BNT+BNT	<1	31
				MOD+MOD+MOD	<1	11
				MOD+MOD+BNT	0-1	4
Laurie	JID	2022-01-30	No	RNA+RNA	0.5-2	11	PVNT50	BA.1
				RNA+RNA+RNA	0.5-2	7
Ai	EMI	2021-12-22	No	BBI+BBI	0.5	10	PVNT50	BA.1
				BBI+BBI+BBI	0.5	10
				BBI+BBI+ZF2	0.5	10
Syed	medRxiv	2021-12-21	Yes	BNT+BNT	1-1.5	11	PVNT5	BA.1
				MOD+MOD	1-1.5	10
				J&J	1-1.5	9
Carreno	medRxiv	2021-12-21	Yes	BNT+BNT	0.5-1	10	NT50	BA.1
				MOD+MOD	0.5-1	10
				BNT+BNT+BNT	0.5-1	10
				MOD+MOD+MOD	0.5-1	10
Jacobsen	medRxiv	2021-12-21	Yes	MOD+MOD	1	16	PVNT50	BA.1
				VAX+BNT	1	15
				VAX+MOD	1	11
				VAX+VAX	1	14
				J&J	1	11
				BNT+BNT	1	15
Zeng	bioRxiv	2021-12-20	Yes	MOD+MOD	1	20	PVNT50	BA.1
				BNT+BNT	1	28
				MOD+MOD+MOD	0-3	6
				BNT+BNT+BNT	0-3	17
Yu	Nature Cell Discovery	2021-01-17	No	BBI+BBI	1	292	PVNT50	BA.1
				BBI+BBI+BBI	1	292
Planas	Nature	2021-12-15	No	VAX+VAX	5	18	NT50	BA.1
				BNT+BNT	5	16
				BNT+BNT+BNT	1	11
Aggarwal	medRxiv	2021-12-15	Yes	BNT+BNT	1	8	NT50	BA.1
				VAX+VAX	1	9
Cameroni	Nature	2021-12-14	No	BNT+BNT	0.5-1	42	NT50	BA.1
				MOD+MOD	0.5-1	34
				VAX+VAX	0.6-1	12
				SpV+SpV	0.6-1	11
				BBI+BBI	0.6-1	13
				J&J	0-5	12
Gruell	Nature Medicine	2021-12-14	No	BNT+BNT	1	30	PVNT50	BA.1
				BNT+BNT+BNT	1	30
Nemet	NEJM	2021-12-14	No	BNT+BNT+BNT	1	20	NT50	BA.1
Lu	CID	2021-12-14	No	BNT+BNT	2	25	NT50	BA.1
				COV+COV	2	25
Ikemura	medRxiv	2021-12-14	Yes	BNT+BNT	3	8	PVNT50	BA.1
Basile	bioRxiv	2021-12-13	Yes	BNT+BNT	1	3	NT50	BA.1
				BNT+BNT+BNT	1	4
Schmidt	medRxiv	2021-12-13	Yes	BNT+BNT	1	18	NT50	BA.1
				BNT+BNT+BNT	1	18
				J&J	1	19
Dejnirattisai	Lancet	2021-12-20	No	VAX+VAX	1	22	NT50	BA.1
				BNT+BNT	1	21
Cele	Nature	2021-09-12	No	BNT+BNT	0.5-1	8	NT50	BA.1
Wilhelm	medRxiv	2021-08-12	Yes	BNT+BNT+BNT	0.5	12	NT50	BA.1
				MOD+MOD+BNT	0.5	9
				ChAd+BNT+BNT	0.5	8
Miyamoto	medRxiv	2022-06-16	Yes	BNT+BNT	1	20	PVNT50	BA.1, BA.2
				BNT+BNT+BNT	1	19
Lapointe	Journal of Infectious Diseases	2022-06-07	No	VAC+VAC	1	40	NT50	BA.1
				VAC+VAC+VAC	1	58
Edara	medRxiv	2022-01-28	Yes	COX+COX+COX	1	13	NT50	BA.1
Zhao	bioRxiv	2021-12-20	Yes	INA+INA+INA	0.5-1	16	PVNT50	BA.1
				ZF2+ZF2+ZF2	0.5-1	16
Garcia-Beltran	Cell	2021-12-13	No	MOD+MOD	<3	24	IU	BA.1
				MOD+MOD+MOD	<3	33
				BNT+BNT	<3	21
				BNT+BNT+BNT	<3	30
				J&J	<3	20
				J&J+VAC	<3	8
Meng	Nature	2022-02-01	No	VAX+VAX	1	20	PVNT50	BA.1	Partly hybrid immune subjects
				VAX+VAX+BNT	1	20
				BNT+BNT	1	20
				BNT+BNT+BNT	1	20
McEvoy	medRxiv	2022-06-26	Yes	BNT+BNT	not provided	13	PVNT50	BA.1
				BNT+BNT+BNT	1	13
Yamamoto	medRxiv	2022-06-23	Yes	VAC+VAC+VAC	0.3	11	NT50	BA.1
Hachmann	NEJM	2022-06-22	No	BNT+BNT	6	27	PVNT50	BA.1, BA.2, BA.4/5, BA.2.12.1
				BNT+BNT+BNT	0.5	27
Kurhade	Nature	2022-06-23	No	BNT+BNT+BNT	1	22	PVNT50	BA.1, BA.2, BA.3
Mykytyn	Science Immunology	2022-06-23	No	BNT+BNT	0.9	10	PVNT50	BA.1, BA.2
				BNT+BNT+BNT	1.3	10
Tuekprakhon	Cell	2022-06-08	No	VAX+VAX+VAX	1	41	PVNT50	BA.1, BA.1.1, BA.2, BA.3, BA.4/5
				BNT+BNT+BNT	1	19
Chuang	medRxiv	2022-06-16	Yes	VAX+VAX+MOD	1	30	PVNT50	BA.1
Corominas	medRxiv	2022-07-06	Yes	BNT+BNT+PHH	0.5	500	PVNT50	BA.1
				BNT+BNT+BNT	0.5	241
Suntronwong	medRxiv	2022-06-27	Yes	VAX+VAX+VAX	1	20	NT50	BA.1, BA.2
				VAX+VAX+MOD	1	20
				VAX+VAX+BNT	1	20
				COV+VAX+VAX	1	20
				COV+VAX+BNT	1	20
Arora	Lancet Infect Dis	2022-06-28	No	BNT+BNT+BNT	0.4-1.6	10	PVNT50	BA.1, BA.2, BA.4/5, BA.2.12.1
Wang	bioRxiv	2022-07-06	Yes	RNA+RNA	0.7-1.4	39	PVNT50	BA.1, BA.2, BA.4/5, BA.2.12.1
				RNA+RNA+RNA	0.2-3.1	39
Zhao	Nejm	2022-07-06	No	ZF2+ZF2+ZF2	1	20	PVNT50	BA.2, BA.4/5, BA.2.12.1
				INA+INA+INA	1	16
				COV+COV+ZF2	1	20
				ZF2+ZF2+ZF2	1	20		BA.1, BA.1.1, BA.2, BA.3
				INA+INA+INA	1	16
				COV+COV+ZF2	1	20
Jiang	Emerging Microbes & Infections	2022-07-06	No	COV+COV+CVD	0.5	30	NT50	BA.1.1
				CVD+ZF2+ZF2	0.5	30
				COV+COV+COV	0.5	30
Torales	medRxiv	2022-07-22	Yes	VAX+VAX	0.5	6	PVNT50	BA.1
Bhiman	bioRxiv	2022-07-17	Yes	NVX+NVX	0.5	29	PVNT50	BA.1, BA.4/5
				NVX+NVX+NVX	0.5	48
				J&J+J&J	0.5	8
				BNT+BNT+BNT	0.5	12
Reynolds	Science	2022-06-14	No	BNT+BNT+BNT	0.5	25	NT50	BA.1
Planas	medRxiv	2022-07-22	Yes	BNT+BNT+BNT	4.5	22	NT50	BA.1, BA.2, BA.4/5
Cowling	medRxiv	2022-07-18	Yes	INA+INA+BNT	1	39	NT50	BA.2
Geers	medRxiv	2022-07-18	Yes	J&J	3.3	15	NT50	BA.1
				J&J+J&J	3	15
				J&J+MOD	3	15
				J&J+BNT	3	15
Qu	bioRxiv	2022-07-22	Yes	RNA+RNA+RNA	1-3	18	PVNT50	BA.1, BA.4/5, BA.2.12.1
Bowen	Science	2022-07-19	No	MOD+MOD	0.2-1.7	14	PVNT50	BA.1, BA.2, BA.4/5, BA.2.12.1
				BNT+BNT	0.2-1	14
				NVX+NVX	0.5-5.6	10
				J&J	0.3-4.7	10		(WT)
				VAX+VAX	1	16		BA.1, BA.2, BA.4/5, BA.2.12.1
				SpV+SpV	2-3	12
				BBI+BBI	0.3-3.5	12
				RNA+RNA+RNA	0.5-3.2	13
				NVX+NVX+VAC	0.2-0.7	7
				J&J+J&J/BNT	0.5	14
				VAX+VAX+RNA	1-4.1	18
				SpV+SpV+VAC	1.5-2	14
				BBI+BBI+RNA	1-3	18
Zhu	Lancet Microbe	2022-07-21	No	COV+COV	1	12	PVNT50	BA.1, BA.2, BA.4/5
				COV+COV+COV	1	12
Syed	PNAS	2022-07-19	No	BNT+BNT	1-1.5	11	PVNT50	BA.1
				MOD+MOD	1-1.5	10
				J&J	1-1.5	9
				BNT+BNT+BNT	0.5	8
Kotaki	bioRxiv	2021-12-26	Yes	BNT+BNT	1	40	PVNT50	BA.1
Zhou	bioRxiv	2021-12-28	Yes	BNT+BNT	1	34	PVNT50	BA.1
Perez-Then	medRxiv	2021-12-29	Yes	COV+COV+BNT	1	75	NT50	BA.1
				RNA+RNA	1	18
Chalkias	NEJM	2022-09-06	No	MOD+MOD+MOD	> 3	334	PVNT50	BA.1, BA.4/5
Tan	Lancet	2022-09-18	No	BNT+BNT	0.5	20	PVNT50	BA.1, BA.2, BA.2.75, BA.4/5
				BNT+BNT+BNT	0.5	19
				BNT+BNT+MOD	0.5	20
Jian	bioRxiv	2022-08-10	Yes	COV+COV+COV	1	40	PVNT50	BA.4/5, BA.5.9, BA.4.6, BA.4.7
Duan	Cell	2022-09-16	No	BBI+BBI	0.5	25	PVNT50	BA.1
				COV+COV	0.5	23
				INA+INA+INA	1	36
Behrens	Nature	2022-08-18	No	VAX+VAX	0.5	41	PVNT50	BA.1
				VAX+BNT	0.5	88
				BNT+BNT	1	57
				BNT+BNT+BNT	0.5-1	57
				VAX+VAX+BNT	0.5	41
Gupta	Journal of Virology	2022-08-18	No	BNT+BNT	1	15	NT50	BA.1	Subjects < 18 years
				BNT+BNT	1	18
Qu	bioRxiv	2022-08-04	Yes	RNA+RNA	1	15	PVNT50	BA.1, BA.2, BA.2.12.1, BA.4/5, BA.2.75
				RNA+RNA+RNA	1	15
Gruell	bioRxiv	2022-08-04	Yes	BNT+BNT+BNT	1	30	PVNT50	BA.1, BA.2, BA.4/5, BA.2.12.1, BA.2.75
Jin	medRxiv	2022-07-28	Yes	COV+COV+COV	1	40	NT50	BA.1
Hielscher	medRxiv	2022-08-03	Yes	NVX+NVX	0.5	22	NT50	BA.1, BA.2
				BNT+BNT	0.5	22
				MOD+MOD	0.5	22
Tauzin	medRxiv	2022-08-04	Yes	RNA+RNA+RNA	1	15	PVNT50	BA.2, BA.4/5
Graham	medRxiv	2022-08-05	Yes	BNT+BNT	1.5	16	PVNT50	BA.1, BA.2, BA.4/5
Mwimanzi	medRxiv	2022-08-10	Yes	RNA+RNA	1	32	NT50	BA.1
				RNA+RNA+RNA	1	38
Otto	medRxiv	2022-08-11	Yes	VAC+VAC+VAC	1	10	NT50	BA.2
Hao	medRxiv	2022-08-16	Yes	BNT+BNT	5	6	NT50	BA.1
				RNA+RNA+RNA	1	10
Melo-Gonzales	medRxiv	2022-08-29	Yes	COV+COV	1	60	NT80	BA.1	Just responders were extracted
Leung	medRxiv	2022-08-28	Yes	COV+COV+COV	1	20	NT50	BA.1, BA.2
				COV+COV+BNT	1	20
				BNT+BNT+BNT	1	20
Suryawanshi	Nature	2022-05-18	No	BNT+BNT+BNT	0.5-1	5	NT50	BA.1
Trombetta	Nature	2022-09-02	No	RNA+RNA	0.5-1	50	NT50	BA.1
				RNA+RNA+RNA	0.5-1	44
Lu	Clinical Immunology	2022-08-29	No	CVD+CVD	1	9	PVNT50	BA.1, BA.2, BA.2.12.1, BA.4/5
Cheng	Journal of Clinical Virology	2022-09-28	No	BNT+BNT+BNT	1	20	NT50	BA.1, BA.2, BA.2.12.1, BA.4, BA.5
				COV+COV+COV	1	20
				COV+COV+BNT	1	20
Wang	bioRxiv	2022-09-06	Yes	RNA+RNA+RNA	0.5-3	15	PVNT50	BA.2, BA.4/5, BA.4.6, BA.4.7, BA.5.9
Shen	NEJM	2022-09-09	No	MOD+MOD+MOD	1	20	PVNT50	BA.1, BA.2, BA.4/5, BA2.75
Gruell	Lancet	2022-09-06	No	BNT+BNT+BNT	1	30	PVNT50	BA.1; BA.2; BA.4/5; BA.2.12.1; BA.2.75
Cao	bioRxiv	2022-09-23	Yes	COV+COV+COV	1	40	PVNT50	BA.1, BA.2, BA.4/5, BA.2.75, BA.4.6, BJ.1

## Sheet: READ ME
	Vaccine three letter code:
	RNA	Unspecified mRNA-based vaccine
	BNT	Pfizer-BioNTech - BNT162b2
	MOD	Moderna - mRNA1273
	VAX	AstraZeneca - Vaxzevria
	J&J	Janssen - Ad26.CoV2.S
	CVD	CanSino - Convidecia
	SPV	Gamaleya - SputnikV
	COV	Sinovac - CoronaVac
	CVI	Nanolek - CoviVac
	BBI	Sinopharm - BBIBP-CorV
	INA	Unspecified inactivated vaccine
	NVX	Novavax - NVX-CoV2373
	ZF2	Anhui - ZF2001
	PHH	HIPRA - PHH-1V
	VAC	Unspecified vaccine
	Assay types
	NT50	Neutralization titer 50, assays were performed using authentic SARS-CoV-2 viruses.
	NT80	Neutralization titer 80, assays were performed using authentic SARS-CoV-2 viruses. These studies were not included in fold-change calculations.
	PVNT50	Pseudo-virus neutralization titer 50, assays were performed using any pseudo-virus harboring the variant-specific SARS-CoV-2 spike protein.
	IU	WHO international units, calculated based on the WHO international serum standard. These data were not included in fold-change calculations.
